# Supplementary material for: Diagnostic accuracy and clinical performance of deep learning models for grading diabetic retinopathy: a systematic review and meta-analysis
Source: Front Endocrinol (Lausanne). 2026 Jul 15;17:1853785. doi: 10.3389/fendo.2026.1853785 (PMC13414145; doi:10.3389/fendo.2026.1853785)
Supplement: Supplementary file 12 [file Table1.xlsx]

## Sheet: Sheet2
No.	Title	DOI/PMID	Author	Year	Country	Study type	Source of patients	Grading standard		Validation techniques	Age	Sex	Image	Multicenter	Annotation standards	The number of cases at all levels	Total number of cases	The method of generating the validation set	usage model
							Database(Messidor, Kaggle, IDRiD)	Five-category classification	Four-category classification				Fundus image
15	Advancing Computer-Assisted Diabetic Retinopathy Grading: A Super Learner Ensemble Technique for Fundus Imagery	10.1002/ima.70152	Mili Rosline Mathews	2024	India	Case series study	database(EyePACS)	√	√				Fundus image			Stage 0:26490 Stage 1:2616 Stage 2:5675 Stage 3:1201 Stage 4:757	36739	random selection External verification	ResNet50,RetinaXtract
16	Attention-based deep learning framework for automatic fundus image processing to aid in diabetic retinopathy grading	10.1016/j.cmpb.2024.108160.	Roberto Romero-Oraa	2024	Spain	Case series study	database(Kaggle APTOS 2019)	√					Fundus image		√	Stage 0:6534 Stage 1:620 Stage 2:1315 Stage 3:208 Stage 4:191	18860	random selection	FCN,CNN,Kaggle DR
17	Automated detecting and severity grading of diabetic retinopathy using transfer learning and attention mechanism	10.1007/s00521-023-09001-1	Maryam Dinpajhouh	2023	UK	Case series study	database(TR and TS databases)	√					Fundus image		√	Stage 0:1811 Stage 1:365 Stage 2:1000 Stage 3:194 Stage 4:292	3662	5-fold cross-validation	Attention-DenseNet
18	Automated Diabetic Retinopathy Detection and Grading using Fusion based Pretrained Convolutional Neural Networks	10.14704/NQ.2022.20.15.NQ88306	R. Rajkumar	2022	India	Case series study	hospital	√					Fundus image			Stage 0:25810 Stage 1:2443 Stage 2:5292 Stage 3:873 Stage 4:708	35126		ADRG-FPCNN
19	Automated identification and grading system of diabetic retinopathy using deep neural networks	10.1016/j.knosys.2019.03.016	Wei Zhang	2019	China	Case series study	database(Messidor , Kaggle)		√				Fundus image	√	√	Stage 0:50 Stage 1:421 Stage 2:953 Stage 3:245 Stage 4:1669	3062	7:1:2cross-validation	DeepDR
20	Automatic Digital Analysis System to Grade Diabetic Retinopathy by Integrated Stacking Model Concept	10.18280/ts.410643	Thangavel Manivel	2024	India	Case series study	database(Messidor)	√	√				Fundus image			Stage 0:25810 Stage 1:2443 Stage 2:5292 Stage 3:873 Stage 4:708	36326	random selection	ADAS
21	Computer aided diagnosis of diabetic retinopathy grading using spiking neural network	10.1016/j.compeleceng.2022.108014	Mahmoud Ragab	2022	Saudi Arabia	Case series study	database(Kaggle)		√				Fundus image			Stage 0:544 Stage 1:151 Stage 2:245 Stage 3:253 Stage 4:1905＋1062	1200		MDL-CADDR
22	A Convolutional Neural Network Classiﬁer VGG-19 Architecture for Lesion Detection and Grading in Diabetic Retinopathy Based on Deep Learning	10.32604/cmc.2020.012008	V. Sudha	2020	India	Case series study	database(DDR,APTOS2019 , EyePACS)	√					Fundus image		√	Stage 0:25810 Stage 1:2443 Stage 2:5292 Stage 3:873 Stage 4:708	20000		VGG-19
23	CoT-XNet: contextual transformer with Xceptionnetwork for diabetic retinopathy grading	10.1088/1361-6560/ac9fa0	Shuiqing Zhao	2022	China	Case series study	database(EyePACS,IDRiD,DeepDRiD,UWF)	√		√			Fundus image	√	√	Stage 0:6877 Stage 1:1075 Stage 2:4372 Stage 3:504 Stage 4:1095	52461	random selection	CoT-Xnet
24	Cross-modality transfer learningwith knowledge infusion for diabetic retinopathy grading	10.3389/fmed.2024.1400137.	Tao Chen	2024	China	Case series study	database(Kaggle)	√		√			Fundus image	√	√		8364	random selection	UWF
25	A Deep Learning Based Approach for Grading of Diabetic Retinopathy Using Large Fundus Image	10.3390/diagnostics12123084.	Ayesha Mehboob	2022	Pakistan	Case series study	database(Messidor)	√					Fundus image		√		96213		CNN,RFT,LSTM
26	A deep learning based model for diabetic retinopathy grading	10.1038/s41598-025-87171-9	Samia Akhtar	2025	Pakistan	Case series study	database(Kaggle,private-DR)		√				Fundus image	√	√	Stage 0:546 Stage 1:153 Stage 2:247 Stage 3:254	1200	random selection	RSG-Net
27	Deep learning-based binocular system for automated diabetic retinopathy grading with prior clinical knowledge integration	10.1007/s00371-024-03745-0	Saba Ghazanfar Ali	2025	China	Case series study	database(Messidor)	√		√			Fundus image	√	√	Stage 0:32259 Stage 1:3295 Stage 2:6508 Stage 3:1085 Stage 4:839	43986	random selection	Deep DR (2DR)
28	Diabetic retinopathy detection and grading of retinal fundus images using coyote optimization algorithm with deep learning	10.1007/s11042-022-14234-8	K. Parthiban	2022	India	Case series study	database(EyePacs, APTOS, Messidor, ,Messidor)		√				Fundus image			Stage 0:546 Stage 1:153 Stage 2:247 Stage 3:253	1199	7train:3test	ICOA-DLDRD
29	Diabetic Retinopathy Detection and Grading: A Transfer Learning Approach Using Simultaneous Parameter Optimization and Feature-Weighted ECOC Ensemble	10.1109/ACCESS.2023.3301618	W. K. WONG	2023	Malaysia	Case series study	database(DR (DDR) ,APTOS)	√		√			Fundus image	√	√	Stage 0:2165 Stage 1:730 Stage 2:1359 Stage 3:553 Stage 4:655	5462	External verification	Transfer Learning (TL)
30	Diabetic retinopathy grading based on multi-scale residual network and cross-attention module	10.1016/j.dsp.2024.104888	Atul Kumar Singh	2025	India	Case series study	database(APTOS 2019)	√		√			Fundus image	√	√	Stage 0:8031 Stage 1:1000 Stage 2:5476 Stage 3:429 Stage 4:1208	17335		multi-scale residual network and cross-attention module
31	Dual-stage dynamic hierarchical attention framework for saliency-aware explainable diabetic retinopathy grading	10.1016/j.engappai.2025.110364	Shilpa Elsa Abraham	2025	India	Case series study	database(Messidor)	√		√			Fundus image	√	√		13673	random selection	Residual Network-18
32	Enhanced multi-grade diabetic retinopathy detection and classification via ensembled deep learning model from retinal fundus images	10.1016/j.eswa.2025.128116	Peddapullaiahgari Hariobulesu	2025	India	Case series study	database(BH ),hospital	√		√			Fundus image	√	√	Stage 0:699 Stage 1:437 Stage 2:350 Stage 3:175 Stage 4:87	1748	5-fold cross-validation	DiaRetULS-Net
33	Ensemble of multi-stage deep convolutional neural networks for automated grading of diabetic retinopathy using image patches	10.1016/j.jksuci.2021.05.009	V. Deepa	2022	India	Case series study	database(Messidor)		√				Fundus image	√	√	Stage 0:575 Stage 1:575 Stage 2:570 Stage 3:570	2290	5-fold cross-validation	MPDCNN
34	Evaluation of automated fundus photograph analysis algorithms for detecting microaneurysms, haemorrhages and exudates, and of a computer-assisted diagnostic system for grading diabetic retinopathy	10.1016/j.diabet.2010.01.002	B. Dupas	2010	France	Case series study	database(Messidor,EyePACS)		√				Fundus image	√	√	Stage 0:224 Stage 1:35 Stage 2:58 Stage 3:155	962		OPHDIAT
35	Features extraction using encoded local binary pattern for detection and grading diabetic retinopathy	10.1007/s13755-022-00181-z.	Mohamed A. Berbar	2022	India	Case series study	database(Messidor,EyePACS)	√		√			Fundus image	√	√		1745	7train:3test	local binary patterns (LBPs)
36	Grader Variability and the Importance of Reference Standards for Evaluating Machine Learning Models for Diabetic Retinopathy	10.1016/j.ophtha.2018.01.034	Jonathan Krause	2017	USA	Case series study	database(APTOS 2019)	√			53.5 ± 11.6 (training set), 54.3 ± 11.1 (tuning set), 54.9 ± 10.9 (validation set)	Among the patients with known gender in the training set, 60.8% were female; in the tuned set, the proportion was 62.3%; and in the validation set, it was 60.5%.	Fundus image	√	√	Stage 0:1164368 Stage 1:152938 Stage 2:249138 Stage 3:50640 Stage 4:45562	1664459		adjudicated DR grades
37	Grading Diabetic Retinopathy Using Transfer Learning-Based Convolutional Neural Networks	10.1007/978-3-031-42823-4_18	José Escorcia-Gutierrez	2023	Colombia	Case series study	database(IDRiD,APTOS 2019)	√					Fundus image		√		3662	External verification	convolutional neural network (CNN)
38	HFF-Net: A hybrid convolutional neural network for diabetic retinopathy screening and grading	10.1016/j.bmt.2024.09.004	Muhammad Hassaan Ashraf	2024	Pakistan	Case series study	database(EyePACS)		√	√			Fundus image	√	√	Stage 0:1973 Stage 1:395 Stage 2:1167 Stage 3:286 Stage 4:357	4178	8:2test	HFF-Net
39	Identifying the Key Components in ResNet-50 for Diabetic Retinopathy Grading from Fundus Images: A Systematic Investigation	10.3390/diagnostics13101664	Yijin Huang	2023	China	Case series study	database(APTOS 2019)	√		√			Fundus image	√	√	Stage 0:25810 Stage 1:2443 Stage 2:5292 Stage 3:873 Stage 4:708	42670		ResNet-50
40	Image Enhancement and 27 Pretrained Convolutional Neural Network Models for Diabetic Retinopathy Grading	10.18494/SAM4084	Isoon Kanjanasurat	2023	Thailand	Case series study	database(IDRiD,Kaggle,DDR,EyePACS)	√					Fundus image		√		5990	7:3test	CNN
41	Improving Diabetic Retinopathy grading using Feature Fusion forlimited data samples	10.1016/j.compeleceng.2024.109782	K Ashwini	2024	India	Case series study	database(APTOS 2019,DDR)	√		√			Fundus image	√	√	Stage 0:74182 Stage 1:7285 Stage 2:19187 Stage 3:2673 Stage 4:3310	106553		CNN-DELM
42	Integrating non-linear radon transformation for diabetic retinopathy grading	10.1038/s41598-025-14944-7	Farida Mohsen	2025	Qatar	Case series study	database(Kaggle EyePACS,IDRiD)	√		√			Fundus image	√	√		17335	External verification	RadFuse
43	Interpreting Deep Neural Networks in Diabetic Retinopathy Grading: A Comparison with Human Decision Criteria	10.3390/life15091473	Sangeeta Biswas	2025	Bangladesh	Case series study	database(APTOS2019,Messidor,DDR)	√		√			Fundus image	√	√	Stage 0:25944 Stage 1:2463 Stage 2:5428 Stage 3:947 Stage 4:757	89218	External verification	Automatic Diabetic Retinopathy Classiffers (ADRCs)
44	A Multi-Model Image Enhancement and Tailored U-Net Architecture for Robust Diabetic Retinopathy Grading	10.3390/diagnostics15182355	Archana Singh	2025	India	Case series study	database(Kaggle APTOS2019,IDRiD, EyePACS)	√		√	DDR dataset: The average age is approximately 54.13 years old. 48.23% are male and 51.77% are female.	Among the patients with known gender in the training set, 60.8% were female; in the tuned set, 62.3%; and in the validation set, 60.5%. DDR dataset: males accounted for 48.23%, and females for 51.77%.	Fundus image	√	√		21063		HLG-RetinaSR , RefineNet-U
45	MVLA-Net: A Multi-View Lesion Attention Network for Advanced Diagnosis and Grading of Diabetic Retinopathy	10.32604/cmc.2025.061150	Tariq Mahmood	2025	China	Case series study	database(EyePACS,DeepDRiD)	√		√			Fundus image	√	√		5391	8:2test	MVLA-Net
46	A new ultra-wide-field fundus to diabetic retinopathy grading using hybrid preprocessing methods	10.1016/j.compbiomed.2023.106750	Haomiao Liu	2023	China	Case series study	database(APTOS2019)	√		√			Fundus image	√	√		10314	random selection	DL
47	A novel few-shot classification framework for diabetic retinopathy detection and grading	10.1016/j.measurement.2022.111485	M. Murugappan	2022	Kuwait	Case series study	database(Kaggle, Messidor, IDRiD)	√					Fundus image		√	Stage 0:1805 Stage 1:370 Stage 2:999 Stage 3:193 Stage 4:295	3662	External verification,random selection	DRNet
48	A novel four‑step feature selection technique for diabetic retinopathy grading	10.1007/s13246-021-01073-4	N. Jagan Mohan	2021	India	Case series study	database(Kaggle, Messidor,IDRiD)	√		√			Fundus image	√	√	Stage 0:2000 Stage 1:750 Stage 2:750 Stage 3:750 Stage 4:750	5000	8:2test	four-step feature selection method
49	Optimal hybrid feature selection technique for diabetic retinopathy grading using fundus images	10.1007/s12046-023-02175-3	N JAGAN MOHAN	2023	India	Case series study	database(APTOS2019)	√		√			Fundus image	√	√	Stage 0:28955 Stage 1:3477 Stage 2:6543 Stage 3:1785 Stage 4:1554	42314	ensemble features and an SVM classifier with ten-fold cross-validation	novel bi-stage feature selection technique
50	Potential Screening, Grading and Follow-Up of Diabetic Retinopathy in Primary Care Using Artificial Intelligence –How Hard Would It Be to Implement? An Ophthalmologist’s Perspective	10.18662/brain/15.2/576	Alexandra Cristina	2024	Romania	Case series study	database(APTOS2019)	√					Fundus image		√	Stage 0:1371 Stage 1:289 Stage 2:849 Stage 3:181 Stage 4:271	2961	random selection	Vertex AI
51	Simple methods for the lesion detection and severity grading of diabetic retinopathy by image processing and transfer learning	10.1016/j.compbiomed.2021.104795.	Ayaka Sugeno	2021	Japan	Case series study	database(APTOS2019)	√					Fundus image		√	Stage 0:1805 Stage 1:370 Stage 2:999 Stage 3:193 Stage 4:295	3662	External verification	EfficientNet-B3
52	SwAV-driven diagnostics: new perspectives on grading diabetic retinopathy from retinal photography	10.3389/frobt.2024.1445565.	Md Nuho Ul Alam	2024	Bangladesh	Case series study	database(Messidor,IDRiD)	√					Fundus image		√	Stage 0:1445 Stage 1:297 Stage 2:800 Stage 3:155 Stage 4:237	3662	8:2test	Swapping Assignments between multiple Views (SwAV)
53	Transfer learning based robust automatic detection system for diabetic retinopathy grading	10.1007/s00521-021-06042-2	Charu Bhardwaj	2021	India	Case series study	hospital	√		√			Fundus image	√	√	Stage 0:714 Stage 1:178 Stage 2:415 Stage 3:347	1654	tenfold cross validation	Prominent Feature-based Transfer Learning (PFTL)
54	Using a Deep Learning Algorithm and Integrated Gradients Explanation to Assist Grading for Diabetic Retinopathy	10.1016/j.ophtha.2018.11.016.	Rory Sayres	2018	USA	Case series study	hospital	√					Fundus image	√	√	Stage 0:1396 Stage 1:187 Stage 2:150 Stage 3:31 Stage 4:32	1796		DL
55	The Validation of Deep Learning-Based Grading Model for Diabetic Retinopathy	10.3389/fmed.2022.839088.	Wen-fei Zhang	2022	China	Case series study	hospital	√			56.52 ± 11.13	The proportion of males is approximately 58.8%.	Fundus image	√	√	Stage 0:318 Stage 1:159 Stage 2:389 Stage 3:139 Stage 4:84	1089	random selection	EyeWisdom V1
NOTE	Five-category classification：Stage 0–No DR: No abnormalities in the retina. Stage 1–Mild NPDR: Presence of microaneurysms (small bulges in retinal blood vessels). Stage 2–Moderate NPDR: Microaneurysms and intraretinal hemorrhages, hard and soft exudates. Stage 3–Severe NPDR: Extensive retinal blood vessel block age, with multiple hemorrhages, venous beading, and intra retinal microvascular abnorm…	Four-category classification：Stage 0–No DR: No abnormalities in the retina. Stage 1-Mild NPDR: Presence of microaneurysms (small bulges in retinal blood vessels). Stage 2-Moderate NPDR: Microaneurysms and intraretinal hemorrhages, hard and soft exudates.Severe NPDR: Extensive retinal blood vessel block age, with multiple hemorrhages, venous beading, and intra retinal microvascular abnormalities. …
